# Supplementary material for: De novo assembly of two chromosome-level rice genomes and bin-based QTL mapping reveal genetic diversity of grain weight trait in rice
Source: Front Plant Sci. 2022 Aug 22;13:995634. doi: 10.3389/fpls.2022.995634 (PMC9443666; doi:10.3389/fpls.2022.995634)
Supplement: Supplementary Table 1 — The statistic of sequencing data. [file Table_1.XLSX]

## Sheet: Sheet1
	The statistic of sequencing data
	Sample	Method	Sequencing platform	Data (Gb)	Coverage (X)	Read N50	Mean Read Length (bp)
	RPY geng	Illumina	HiSeqTM 2500	25.1	62	-	-
	Luohui 9	Illumina	HiSeqTM 2500	36.5	91	-	-
	RPY geng	SMRT	PacBio Sequel	15.6	39	15915	5476
	Luohui 9	SMRT	PacBio Sequel	19.5	48	15590	6818
