# Supplementary material for: De novo assembly of two chromosome-level rice genomes and bin-based QTL mapping reveal genetic diversity of grain weight trait in rice
Source: Front Plant Sci. 2022 Aug 22;13:995634. doi: 10.3389/fpls.2022.995634 (PMC9443666; doi:10.3389/fpls.2022.995634)
Supplement: Supplementary Table 2 — Repeat sequence statistics of Luohui 9 and RPY geng. [file Data_Sheet_2.xlsx]

## Sheet: Luohui 9
Repeat Classes
==============
Total Sequences: 290
Total Length: 394433932 bp
Class Count bpMasked %masked
===== ===== ======== =======
LTR -- -- --
Copia 13260 10510451 2.66%
Gypsy 51610 75853203 19.23%
unknown 19136 12328148 3.13%
TIR -- -- --
CACTA 5469 2320531 0.59%
Mutator 14743 5206846 1.32%
PIF_Harbinger 3794 774596 0.20%
Tc1_Mariner 2277 535300 0.14%
hAT 6648 2009683 0.51%
unknown 2085 698189 0.18%
nonLTR -- -- --
LINE_element 58 31925 0.01%
unknown 176 207715 0.05%
nonTIR -- -- --
helitron 217890 72640179 18.42%
repeat_region 4489 2098422 0.53%
---------------------------------
total interspersed 341635 185215188 46.96%
---------------------------------------------------------
Total 341635 185215188 46.96%

## Sheet: RPY geng
Repeat Classes
==============
Total Sequences: 391
Total Length: 383451470 bp
Class Count bpMasked %masked
===== ===== ======== =======
LTR -- -- --
Copia 14935 11461377 2.99%
Gypsy 52757 62598176 16.32%
unknown 15021 8966855 2.34%
TIR -- -- --
CACTA 6189 3277119 0.85%
Mutator 16171 6231299 1.63%
PIF_Harbinger 3062 625021 0.16%
Tc1_Mariner 1941 487632 0.13%
hAT 5403 1725034 0.45%
unknown 1336 520550 0.14%
nonLTR -- -- --
LINE_element 198 90953 0.02%
nonTIR -- -- --
helitron 212492 72543405 18.92%
repeat_region 4117 1299199 0.34%
---------------------------------
total interspersed 333622 169826620 44.29%
---------------------------------------------------------
Total 333622 169826620 44.29%
