# Supplementary material for: De novo assembly of two chromosome-level rice genomes and bin-based QTL mapping reveal genetic diversity of grain weight trait in rice
Source: Front Plant Sci. 2022 Aug 22;13:995634. doi: 10.3389/fpls.2022.995634 (PMC9443666; doi:10.3389/fpls.2022.995634)
Supplement: Supplementary Table 3 — Function annotations of RPY geng genes. [file Table_3.XLSX]

## Sheet: Sheet1
Function annotations of RPY geng genes
Anno_Database	Annotated_Number	Percentage (%) of all genes
GO_Annotation	29038	63.74
KEGG_Annotation	8614	18.91
KOG_Annotation	15352	33.7
TrEMBL_Annotation	37998	83.41
nr_Annotation	37899	83.2
All_Annotated	38003	83.42
