# Supplementary material for: De novo assembly of two chromosome-level rice genomes and bin-based QTL mapping reveal genetic diversity of grain weight trait in rice
Source: Front Plant Sci. 2022 Aug 22;13:995634. doi: 10.3389/fpls.2022.995634 (PMC9443666; doi:10.3389/fpls.2022.995634)
Supplement: Supplementary Table 4 — Function annotations of Luohui 9 genes. [file Table_4.XLSX]

## Sheet: Sheet1
Function annotations of Luohui 9 genes
Anno_Database	Annotated_Number	Percentage (%) of all genes
GO_Annotation	28777	66.4
KEGG_Annotation	8540	19.71
KOG_Annotation	15364	35.45
TrEMBL_Annotation	37363	86.21
nr_Annotation	37265	85.98
All_Annotated	37368	86.22
