# Supplementary material for: De novo assembly of two chromosome-level rice genomes and bin-based QTL mapping reveal genetic diversity of grain weight trait in rice
Source: Front Plant Sci. 2022 Aug 22;13:995634. doi: 10.3389/fpls.2022.995634 (PMC9443666; doi:10.3389/fpls.2022.995634)
Supplement: Supplementary Table 5 — GO annotation of RPY geng / Luohui 9 unique orthologous clusters. [file Table_5.XLSX]

## Sheet: Sheet1
GO annotation of RPY geng unique orthologous clusters
GO ID	Count	Name	Namespace	P-value
GO:0006952	39	defense response	biological_process	1.81e-09
GO:0007166	10	cell surface receptor signaling pathway	biological_process	1.52e-06
GO:0071230	5	cellular response to amino acid stimulus	biological_process	3.98e-05
GO:0006629	7	lipid metabolic process	biological_process	0.000137
GO:0010726	5	positive regulation of hydrogen peroxide metabolic process	biological_process	0.000551
GO:0015986	5	ATP synthesis coupled proton transport	biological_process	0.000769
GO:0098754	4	detoxification	biological_process	0.000791
GO:0006970	10	response to osmotic stress	biological_process	0.00155
GO:0006468	2	protein phosphorylation	biological_process	0.00416
GO:0045735	15	nutrient reservoir activity	molecular_function	7.54e-09
GO:0004674	20	protein serine/threonine kinase activity	molecular_function	4.79e-06
GO:0050734	6	hydroxycinnamoyltransferase activity	molecular_function	5.4e-05
GO:0008234	5	cysteine-type peptidase activity	molecular_function	0.000127
GO annotation of Luohui 9 unique orthologous clusters
GO ID	Count	Name	Namespace	P-value
GO:0006310	5	DNA recombination	biological_process	6.81e-05
GO:0015074	4	DNA integration	biological_process	2.12e-05
GO:0032197	3	transposition, RNA-mediated	biological_process	0.000188
GO:0019752	2	carboxylic acid metabolic process	biological_process	0.000601
GO:0003964	3	RNA-directed DNA polymerase activity	molecular_function	0.000144
