# Supplementary material for: De novo assembly of two chromosome-level rice genomes and bin-based QTL mapping reveal genetic diversity of grain weight trait in rice
Source: Front Plant Sci. 2022 Aug 22;13:995634. doi: 10.3389/fpls.2022.995634 (PMC9443666; doi:10.3389/fpls.2022.995634)
Supplement: Supplementary Table 6 — SV-related genes in Luohui 9 and RPY geng. [file Data_Sheet_6.xlsx]

## Sheet: Luohui 9
LH9000002
LH9000040
LH9000064
LH9000114
LH9000119
LH9000120
LH9000134
LH9000135
LH9000136
LH9000145
LH9000155
LH9000227
LH9000253
LH9000254
LH9000255
LH9000256
LH9000257
LH9000258
LH9000259
LH9000277
LH9000278
LH9000282
LH9000286
LH9000296
LH9000301
LH9000347
LH9000359
LH9000380
LH9000384
LH9000385
LH9000431
LH9000462
LH9000472
LH9000477
LH9000487
LH9000490
LH9000517
LH9000564
LH9000582
LH9000613
LH9000670
LH9000671
LH9000687
LH9000735
LH9000762
LH9000814
LH9000865
LH9000876
LH9000917
LH9000923
LH9000954
LH9000968
LH9000972
LH9001048
LH9001113
LH9001151
LH9001189
LH9001419
LH9001420
LH9001421
LH9001432
LH9001558
LH9001564
LH9001565
LH9001593
LH9001609
LH9001669
LH9001691
LH9001707
LH9001742
LH9001750
LH9001774
LH9001775
LH9001786
LH9001846
LH9001867
LH9001868
LH9001869
LH9001870
LH9001871
LH9001872
LH9001876
LH9001877
LH9001891
LH9001896
LH9001917
LH9001918
LH9001919
LH9001920
LH9001921
LH9001922
LH9001923
LH9001924
LH9001925
LH9001933
LH9001934
LH9001941
LH9001946
LH9001997
LH9001999
LH9002053
LH9002090
LH9002105
LH9002121
LH9002124
LH9002140
LH9002152
LH9002156
LH9002184
LH9002207
LH9002208
LH9002244
LH9002245
LH9002249
LH9002252
LH9002257
LH9002266
LH9002289
LH9002292
LH9002303
LH9002352
LH9002406
LH9002415
LH9002428
LH9002446
LH9002472
LH9002513
LH9002608
LH9002617
LH9002727
LH9002743
LH9002838
LH9002880
LH9002939
LH9002988
LH9003048
LH9003049
LH9003052
LH9003054
LH9003100
LH9003112
LH9003135
LH9003313
LH9003350
LH9003371
LH9003384
LH9003478
LH9003517
LH9003580
LH9003651
LH9003665
LH9003680
LH9003731
LH9003732
LH9003733
LH9003734
LH9003735
LH9003736
LH9003737
LH9003738
LH9003739
LH9003740
LH9003741
LH9003742
LH9003814
LH9003820
LH9003821
LH9003854
LH9003864
LH9003865
LH9003874
LH9003875
LH9003945
LH9004014
LH9004019
LH9004032
LH9004092
LH9004097
LH9004113
LH9004126
LH9004184
LH9004229
LH9004261
LH9004321
LH9004336
LH9004339
LH9004343
LH9004389
LH9004401
LH9004416
LH9004419
LH9004442
LH9004476
LH9004490
LH9004591
LH9004613
LH9004655
LH9004671
LH9004674
LH9004690
LH9004709
LH9004751
LH9004775
LH9004850
LH9004851
LH9004865
LH9004924
LH9005020
LH9005026
LH9005146
LH9005165
LH9005168
LH9005174
LH9005200
LH9005201
LH9005243
LH9005245
LH9005431
LH9005434
LH9005477
LH9005519
LH9005545
LH9005555
LH9005603
LH9005612
LH9005701
LH9005702
LH9005705
LH9005735
LH9005781
LH9005786
LH9005791
LH9005800
LH9005807
LH9005854
LH9005876
LH9005905
LH9005930
LH9005946
LH9005999
LH9006010
LH9006062
LH9006063
LH9006106
LH9006110
LH9006125
LH9006128
LH9006143
LH9006154
LH9006182
LH9006244
LH9006245
LH9006251
LH9006348
LH9006349
LH9006350
LH9006351
LH9006352
LH9006356
LH9006403
LH9006405
LH9006472
LH9006480
LH9006481
LH9006482
LH9006487
LH9006495
LH9006634
LH9006641
LH9006656
LH9006675
LH9006723
LH9006724
LH9006731
LH9006882
LH9006884
LH9006897
LH9006911
LH9007014
LH9007246
LH9007263
LH9007276
LH9007283
LH9007293
LH9007319
LH9007328
LH9007343
LH9007375
LH9007427
LH9007429
LH9007440
LH9007491
LH9007528
LH9007608
LH9007612
LH9007613
LH9007629
LH9007678
LH9007709
LH9007714
LH9007780
LH9007791
LH9007803
LH9007806
LH9007832
LH9007851
LH9007853
LH9007854
LH9007859
LH9007861
LH9007870
LH9007875
LH9007900
LH9007927
LH9007980
LH9008003
LH9008118
LH9008134
LH9008137
LH9008155
LH9008182
LH9008221
LH9008251
LH9008261
LH9008267
LH9008274
LH9008290
LH9008299
LH9008442
LH9008480
LH9008510
LH9008538
LH9008540
LH9008558
LH9008623
LH9008695
LH9008730
LH9008738
LH9008774
LH9008785
LH9008824
LH9008873
LH9008903
LH9008904
LH9008923
LH9008940
LH9008941
LH9008942
LH9008945
LH9008975
LH9009009
LH9009029
LH9009056
LH9009067
LH9009100
LH9009102
LH9009112
LH9009118
LH9009186
LH9009383
LH9009395
LH9009411
LH9009420
LH9009448
LH9009472
LH9009498
LH9009507
LH9009561
LH9009577
LH9009648
LH9009667
LH9009727
LH9009757
LH9009769
LH9009778
LH9009824
LH9009839
LH9009853
LH9009863
LH9009884
LH9009922
LH9009992
LH9010016
LH9010017
LH9010086
LH9010093
LH9010142
LH9010147
LH9010148
LH9010243
LH9010499
LH9010529
LH9010542
LH9010583
LH9010591
LH9010592
LH9010642
LH9010656
LH9010689
LH9010742
LH9010766
LH9010767
LH9010768
LH9010769
LH9010784
LH9010839
LH9010846
LH9010848
LH9010887
LH9010937
LH9010938
LH9010940
LH9011057
LH9011076
LH9011089
LH9011137
LH9011152
LH9011234
LH9011237
LH9011249
LH9011329
LH9011341
LH9011429
LH9011442
LH9011443
LH9011444
LH9011449
LH9011458
LH9011483
LH9011492
LH9011493
LH9011510
LH9011513
LH9011550
LH9011561
LH9011577
LH9011588
LH9011594
LH9011777
LH9011814
LH9011815
LH9011816
LH9011817
LH9011818
LH9011819
LH9011820
LH9011821
LH9011822
LH9011823
LH9011824
LH9011825
LH9011826
LH9011827
LH9011828
LH9011829
LH9011830
LH9011831
LH9011832
LH9011836
LH9011859
LH9011884
LH9011890
LH9011893
LH9011907
LH9011927
LH9011946
LH9012001
LH9012023
LH9012029
LH9012058
LH9012059
LH9012075
LH9012076
LH9012086
LH9012109
LH9012206
LH9012212
LH9012222
LH9012249
LH9012259
LH9012260
LH9012307
LH9012329
LH9012513
LH9012514
LH9012529
LH9012535
LH9012545
LH9012551
LH9012555
LH9012557
LH9012570
LH9012576
LH9012608
LH9012609
LH9012614
LH9012617
LH9012699
LH9012885
LH9012930
LH9012935
LH9012962
LH9012997
LH9013270
LH9013277
LH9013450
LH9013482
LH9013653
LH9013676
LH9013703
LH9013724
LH9013725
LH9013726
LH9013727
LH9013728
LH9013729
LH9013730
LH9013737
LH9013759
LH9013805
LH9013858
LH9013868
LH9013886
LH9013892
LH9013894
LH9013920
LH9013937
LH9013985
LH9013990
LH9014016
LH9014017
LH9014018
LH9014019
LH9014020
LH9014021
LH9014022
LH9014023
LH9014024
LH9014025
LH9014026
LH9014027
LH9014028
LH9014029
LH9014030
LH9014031
LH9014032
LH9014033
LH9014034
LH9014035
LH9014036
LH9014037
LH9014038
LH9014039
LH9014040
LH9014041
LH9014042
LH9014043
LH9014044
LH9014045
LH9014046
LH9014047
LH9014048
LH9014049
LH9014050
LH9014051
LH9014052
LH9014053
LH9014054
LH9014055
LH9014056
LH9014057
LH9014058
LH9014059
LH9014060
LH9014061
LH9014062
LH9014063
LH9014072
LH9014074
LH9014078
LH9014102
LH9014105
LH9014110
LH9014112
LH9014119
LH9014125
LH9014154
LH9014156
LH9014157
LH9014158
LH9014159
LH9014160
LH9014161
LH9014162
LH9014163
LH9014168
LH9014174
LH9014175
LH9014176
LH9014181
LH9014182
LH9014183
LH9014184
LH9014185
LH9014196
LH9014200
LH9014204
LH9014259
LH9014268
LH9014269
LH9014271
LH9014289
LH9014296
LH9014299
LH9014319
LH9014335
LH9014337
LH9014342
LH9014351
LH9014357
LH9014394
LH9014400
LH9014406
LH9014459
LH9014484
LH9014485
LH9014486
LH9014488
LH9014511
LH9014516
LH9014517
LH9014518
LH9014519
LH9014520
LH9014524
LH9014526
LH9014528
LH9014530
LH9014543
LH9014544
LH9014545
LH9014546
LH9014547
LH9014548
LH9014549
LH9014574
LH9014587
LH9014588
LH9014589
LH9014590
LH9014591
LH9014592
LH9014593
LH9014594
LH9014595
LH9014596
LH9014597
LH9014598
LH9014599
LH9014600
LH9014601
LH9014602
LH9014603
LH9014604
LH9014605
LH9014606
LH9014607
LH9014608
LH9014609
LH9014610
LH9014611
LH9014612
LH9014613
LH9014614
LH9014615
LH9014625
LH9014652
LH9014660
LH9014665
LH9014703
LH9014711
LH9014713
LH9014724
LH9014739
LH9014740
LH9014750
LH9014756
LH9014758
LH9014776
LH9014777
LH9014792
LH9014856
LH9014857
LH9014858
LH9014859
LH9014860
LH9014861
LH9014862
LH9014863
LH9014864
LH9014865
LH9014866
LH9014867
LH9014868
LH9014874
LH9014875
LH9014879
LH9014887
LH9014888
LH9014889
LH9014890
LH9014891
LH9014892
LH9014893
LH9014894
LH9014895
LH9014896
LH9014897
LH9014898
LH9014899
LH9014900
LH9014901
LH9014938
LH9014939
LH9014940
LH9014941
LH9014942
LH9014943
LH9014944
LH9014945
LH9014946
LH9014947
LH9014948
LH9014949
LH9014950
LH9014951
LH9014952
LH9014953
LH9014954
LH9014961
LH9015049
LH9015055
LH9015073
LH9015074
LH9015075
LH9015076
LH9015128
LH9015129
LH9015130
LH9015131
LH9015132
LH9015133
LH9015134
LH9015135
LH9015136
LH9015137
LH9015138
LH9015139
LH9015140
LH9015141
LH9015142
LH9015143
LH9015144
LH9015145
LH9015146
LH9015147
LH9015151
LH9015164
LH9015167
LH9015168
LH9015173
LH9015202
LH9015220
LH9015223
LH9015232
LH9015250
LH9015311
LH9015359
LH9015376
LH9015429
LH9015438
LH9015446
LH9015481
LH9015498
LH9015504
LH9015505
LH9015506
LH9015507
LH9015517
LH9015518
LH9015532
LH9015533
LH9015534
LH9015535
LH9015536
LH9015537
LH9015538
LH9015539
LH9015540
LH9015541
LH9015542
LH9015543
LH9015544
LH9015545
LH9015546
LH9015547
LH9015548
LH9015549
LH9015550
LH9015551
LH9015677
LH9015736
LH9015752
LH9015827
LH9015885
LH9015894
LH9015929
LH9015955
LH9016129
LH9016428
LH9016479
LH9016626
LH9016637
LH9016638
LH9016639
LH9016640
LH9016650
LH9016735
LH9016736
LH9016748
LH9016750
LH9016768
LH9016769
LH9016783
LH9016798
LH9016868
LH9016916
LH9017003
LH9017037
LH9017058
LH9017069
LH9017141
LH9017193
LH9017211
LH9017316
LH9017429
LH9017430
LH9017464
LH9017566
LH9017591
LH9017615
LH9017618
LH9017623
LH9017773
LH9017774
LH9017775
LH9017776
LH9017796
LH9017812
LH9017818
LH9017915
LH9017942
LH9017999
LH9018030
LH9018031
LH9018069
LH9018070
LH9018071
LH9018072
LH9018073
LH9018080
LH9018115
LH9018116
LH9018117
LH9018136
LH9018170
LH9018200
LH9018201
LH9018241
LH9018252
LH9018285
LH9018361
LH9018369
LH9018370
LH9018413
LH9018438
LH9018443
LH9018519
LH9018520
LH9018521
LH9018654
LH9018655
LH9018656
LH9018657
LH9018658
LH9018659
LH9018660
LH9018661
LH9018662
LH9018663
LH9018664
LH9018665
LH9018666
LH9018667
LH9018668
LH9018669
LH9018670
LH9018671
LH9018672
LH9018673
LH9018800
LH9018801
LH9018812
LH9018834
LH9018835
LH9018836
LH9018876
LH9018882
LH9018956
LH9018975
LH9018998
LH9019061
LH9019075
LH9019094
LH9019097
LH9019146
LH9019150
LH9019152
LH9019154
LH9019170
LH9019177
LH9019234
LH9019275
LH9019344
LH9019349
LH9019352
LH9019578
LH9019584
LH9019636
LH9019666
LH9019695
LH9019704
LH9019733
LH9019782
LH9019784
LH9019899
LH9019956
LH9020031
LH9020096
LH9020105
LH9020142
LH9020147
LH9020156
LH9020162
LH9020167
LH9020188
LH9020190
LH9020221
LH9020286
LH9020299
LH9020361
LH9020362
LH9020405
LH9020410
LH9020412
LH9020495
LH9020642
LH9020643
LH9020654
LH9020706
LH9020784
LH9021009
LH9021042
LH9021061
LH9021065
LH9021083
LH9021087
LH9021172
LH9021173
LH9021174
LH9021175
LH9021190
LH9021191
LH9021192
LH9021216
LH9021243
LH9021248
LH9021249
LH9021250
LH9021336
LH9021351
LH9021355
LH9021507
LH9021548
LH9021698
LH9021707
LH9021708
LH9021712
LH9021738
LH9021803
LH9021819
LH9021867
LH9021894
LH9021947
LH9021988
LH9021994
LH9021996
LH9021999
LH9022002
LH9022015
LH9022043
LH9022052
LH9022108
LH9022159
LH9022162
LH9022164
LH9022170
LH9022250
LH9022251
LH9022252
LH9022253
LH9022254
LH9022255
LH9022256
LH9022257
LH9022258
LH9022259
LH9022260
LH9022261
LH9022262
LH9022263
LH9022264
LH9022265
LH9022266
LH9022267
LH9022268
LH9022269
LH9022270
LH9022271
LH9022272
LH9022273
LH9022274
LH9022275
LH9022276
LH9022277
LH9022278
LH9022279
LH9022280
LH9022281
LH9022282
LH9022283
LH9022284
LH9022285
LH9022286
LH9022287
LH9022288
LH9022289
LH9022290
LH9022291
LH9022292
LH9022293
LH9022294
LH9022295
LH9022296
LH9022297
LH9022298
LH9022299
LH9022300
LH9022301
LH9022302
LH9022303
LH9022304
LH9022305
LH9022306
LH9022307
LH9022308
LH9022309
LH9022310
LH9022311
LH9022312
LH9022313
LH9022314
LH9022315
LH9022316
LH9022317
LH9022318
LH9022319
LH9022320
LH9022321
LH9022322
LH9022323
LH9022324
LH9022325
LH9022326
LH9022327
LH9022328
LH9022329
LH9022330
LH9022331
LH9022332
LH9022333
LH9022334
LH9022335
LH9022336
LH9022337
LH9022338
LH9022339
LH9022340
LH9022341
LH9022342
LH9022343
LH9022344
LH9022345
LH9022346
LH9022347
LH9022348
LH9022349
LH9022350
LH9022351
LH9022352
LH9022353
LH9022354
LH9022355
LH9022356
LH9022357
LH9022358
LH9022359
LH9022360
LH9022361
LH9022362
LH9022363
LH9022364
LH9022365
LH9022366
LH9022367
LH9022368
LH9022369
LH9022370
LH9022371
LH9022372
LH9022373
LH9022374
LH9022375
LH9022376
LH9022377
LH9022378
LH9022379
LH9022380
LH9022381
LH9022382
LH9022383
LH9022384
LH9022385
LH9022386
LH9022387
LH9022388
LH9022389
LH9022390
LH9022391
LH9022392
LH9022393
LH9022394
LH9022395
LH9022396
LH9022397
LH9022398
LH9022399
LH9022400
LH9022401
LH9022402
LH9022403
LH9022404
LH9022405
LH9022406
LH9022407
LH9022408
LH9022409
LH9022410
LH9022411
LH9022412
LH9022413
LH9022414
LH9022415
LH9022416
LH9022417
LH9022418
LH9022419
LH9022420
LH9022421
LH9022422
LH9022423
LH9022424
LH9022425
LH9022426
LH9022427
LH9022428
LH9022429
LH9022430
LH9022431
LH9022432
LH9022433
LH9022434
LH9022435
LH9022436
LH9022437
LH9022438
LH9022439
LH9022440
LH9022441
LH9022442
LH9022443
LH9022444
LH9022445
LH9022446
LH9022447
LH9022448
LH9022449
LH9022450
LH9022451
LH9022452
LH9022453
LH9022454
LH9022455
LH9022456
LH9022457
LH9022458
LH9022459
LH9022460
LH9022461
LH9022462
LH9022463
LH9022464
LH9022465
LH9022466
LH9022467
LH9022468
LH9022469
LH9022470
LH9022471
LH9022472
LH9022473
LH9022474
LH9022475
LH9022476
LH9022477
LH9022478
LH9022479
LH9022480
LH9022481
LH9022482
LH9022483
LH9022484
LH9022485
LH9022486
LH9022487
LH9022488
LH9022489
LH9022490
LH9022491
LH9022492
LH9022493
LH9022494
LH9022495
LH9022496
LH9022497
LH9022498
LH9022499
LH9022500
LH9022501
LH9022502
LH9022503
LH9022504
LH9022505
LH9022506
LH9022507
LH9022508
LH9022509
LH9022510
LH9022511
LH9022512
LH9022513
LH9022514
LH9022515
LH9022516
LH9022517
LH9022518
LH9022519
LH9022520
LH9022521
LH9022522
LH9022523
LH9022524
LH9022525
LH9022526
LH9022527
LH9022528
LH9022529
LH9022530
LH9022531
LH9022532
LH9022533
LH9022534
LH9022535
LH9022536
LH9022537
LH9022538
LH9022539
LH9022540
LH9022541
LH9022542
LH9022543
LH9022544
LH9022545
LH9022546
LH9022547
LH9022548
LH9022549
LH9022550
LH9022551
LH9022552
LH9022553
LH9022554
LH9022555
LH9022556
LH9022557
LH9022558
LH9022559
LH9022560
LH9022561
LH9022562
LH9022563
LH9022564
LH9022565
LH9022566
LH9022567
LH9022568
LH9022569
LH9022571
LH9022572
LH9022573
LH9022574
LH9022575
LH9022576
LH9022577
LH9022578
LH9022579
LH9022580
LH9022581
LH9022582
LH9022583
LH9022584
LH9022585
LH9022586
LH9022587
LH9022588
LH9022589
LH9022590
LH9022591
LH9022592
LH9022621
LH9022641
LH9022642
LH9022643
LH9022645
LH9022646
LH9022647
LH9022648
LH9022649
LH9022650
LH9022651
LH9022652
LH9022653
LH9022654
LH9022655
LH9022656
LH9022684
LH9022685
LH9022686
LH9022687
LH9022754
LH9022798
LH9022814
LH9022826
LH9022827
LH9022828
LH9022829
LH9022962
LH9022963
LH9022966
LH9022978
LH9023043
LH9023047
LH9023099
LH9023106
LH9023139
LH9023149
LH9023183
LH9023184
LH9023185
LH9023186
LH9023187
LH9023207
LH9023212
LH9023219
LH9023229
LH9023232
LH9023249
LH9023295
LH9023305
LH9023307
LH9023311
LH9023313
LH9023376
LH9023461
LH9023464
LH9023465
LH9023475
LH9023545
LH9023607
LH9023620
LH9023654
LH9023658
LH9023671
LH9023681
LH9023768
LH9023836
LH9023887
LH9023891
LH9023893
LH9023901
LH9023909
LH9023920
LH9024153
LH9024213
LH9024323
LH9024327
LH9024329
LH9024337
LH9024410
LH9024478
LH9024529
LH9024542
LH9024552
LH9024576
LH9024603
LH9024605
LH9024680
LH9024681
LH9024682
LH9024711
LH9024808
LH9025583
LH9025584
LH9025585
LH9025586
LH9025587
LH9025588
LH9025589
LH9025590
LH9025619
LH9025623
LH9025643
LH9025644
LH9025666
LH9025671
LH9025672
LH9025673
LH9025716
LH9025727
LH9025728
LH9025729
LH9025730
LH9025731
LH9025732
LH9025733
LH9025734
LH9025735
LH9025736
LH9025738
LH9025781
LH9025814
LH9025819
LH9025839
LH9025844
LH9025911
LH9026058
LH9026371
LH9026372
LH9026411
LH9026419
LH9026422
LH9026439
LH9026541
LH9026590
LH9026599
LH9026656
LH9026704
LH9026727
LH9026745
LH9026746
LH9026749
LH9026751
LH9026759
LH9027000
LH9027044
LH9027095
LH9027112
LH9027124
LH9027240
LH9027252
LH9027271
LH9027319
LH9027375
LH9027399
LH9027484
LH9027504
LH9027520
LH9027535
LH9027542
LH9027572
LH9027578
LH9027580
LH9027609
LH9027610
LH9027611
LH9027612
LH9027613
LH9027614
LH9027626
LH9027648
LH9027694
LH9027710
LH9027761
LH9027781
LH9027783
LH9027784
LH9027785
LH9027786
LH9027787
LH9027788
LH9027789
LH9027790
LH9027791
LH9027792
LH9027793
LH9027794
LH9027795
LH9027796
LH9027811
LH9027829
LH9027850
LH9027874
LH9027882
LH9027931
LH9027938
LH9027939
LH9027943
LH9027971
LH9027984
LH9027998
LH9028016
LH9028020
LH9028069
LH9028109
LH9028124
LH9028126
LH9028175
LH9028182
LH9028188
LH9028202
LH9028208
LH9028209
LH9028239
LH9028251
LH9028252
LH9028312
LH9028315
LH9028323
LH9028334
LH9028388
LH9028411
LH9028417
LH9028476
LH9028480
LH9028506
LH9028517
LH9028553
LH9028554
LH9028555
LH9028689
LH9028714
LH9028724
LH9028725
LH9028735
LH9028736
LH9028737
LH9028738
LH9028750
LH9028763
LH9028783
LH9028858
LH9028871
LH9028889
LH9028903
LH9028909
LH9028914
LH9029068
LH9029074
LH9029080
LH9029083
LH9029098
LH9029269
LH9029410
LH9029411
LH9029477
LH9029498
LH9029512
LH9029518
LH9029524
LH9029579
LH9029656
LH9029703
LH9029720
LH9029721
LH9029759
LH9029814
LH9029837
LH9029838
LH9029839
LH9029840
LH9029841
LH9029862
LH9029863
LH9029864
LH9029865
LH9029910
LH9029915
LH9029927
LH9029928
LH9029932
LH9029934
LH9029945
LH9029973
LH9029984
LH9029985
LH9029996
LH9030020
LH9030034
LH9030038
LH9030059
LH9030065
LH9030066
LH9030067
LH9030068
LH9030069
LH9030082
LH9030098
LH9030099
LH9030100
LH9030101
LH9030118
LH9030179
LH9030253
LH9030275
LH9030285
LH9030314
LH9030385
LH9030387
LH9030416
LH9030489
LH9030492
LH9030497
LH9030500
LH9030501
LH9030526
LH9030527
LH9030528
LH9030551
LH9030583
LH9030588
LH9030594
LH9030613
LH9030622
LH9030623
LH9030634
LH9030643
LH9030672
LH9030680
LH9030721
LH9030741
LH9030753
LH9030776
LH9030783
LH9030790
LH9030812
LH9030820
LH9030839
LH9030843
LH9030921
LH9030923
LH9030957
LH9030972
LH9030998
LH9031009
LH9031034
LH9031041
LH9031056
LH9031058
LH9031070
LH9031074
LH9031079
LH9031183
LH9031326
LH9031348
LH9031451
LH9031526
LH9031541
LH9031553
LH9031651
LH9031682
LH9031701
LH9031702
LH9031721
LH9031722
LH9031727
LH9031738
LH9031775
LH9031786
LH9031796
LH9031800
LH9031928
LH9031930
LH9031937
LH9032003
LH9032022
LH9032039
LH9032048
LH9032068
LH9032208
LH9032224
LH9032225
LH9032241
LH9032296
LH9032297
LH9032358
LH9032391
LH9032394
LH9032415
LH9032435
LH9032476
LH9032481
LH9032502
LH9032519
LH9032551
LH9032552
LH9032553
LH9032561
LH9032579
LH9032607
LH9032619
LH9032626
LH9032632
LH9032650
LH9032672
LH9032678
LH9032742
LH9032743
LH9032744
LH9032771
LH9032788
LH9032796
LH9032806
LH9032809
LH9032826
LH9032827
LH9032828
LH9032829
LH9032830
LH9032831
LH9032832
LH9032833
LH9032834
LH9032835
LH9032836
LH9032837
LH9032838
LH9032839
LH9032840
LH9032841
LH9032850
LH9032868
LH9032869
LH9032870
LH9032871
LH9032872
LH9032873
LH9032874
LH9032875
LH9032876
LH9032893
LH9032941
LH9032946
LH9032963
LH9032994
LH9033005
LH9033031
LH9033067
LH9033082
LH9033088
LH9033120
LH9033142
LH9033177
LH9033179
LH9033187
LH9033196
LH9033237
LH9033239
LH9033242
LH9033251
LH9033337
LH9033382
LH9033383
LH9033386
LH9033389
LH9033390
LH9033400
LH9033409
LH9033433
LH9033510
LH9033520
LH9033545
LH9033552
LH9033553
LH9033605
LH9033655
LH9033656
LH9033751
LH9033758
LH9033868
LH9033922
LH9033931
LH9033947
LH9034014
LH9034015
LH9034016
LH9034017
LH9034028
LH9034043
LH9034051
LH9034103
LH9034120
LH9034137
LH9034253
LH9034277
LH9034294
LH9034295
LH9034345
LH9034354
LH9034406
LH9034506
LH9034507
LH9034544
LH9034597
LH9034607
LH9034622
LH9034758
LH9034799
LH9034804
LH9034826
LH9034855
LH9034859
LH9034862
LH9034871
LH9034925
LH9034931
LH9034935
LH9034942
LH9034956
LH9034970
LH9034971
LH9034976
LH9034980
LH9034981
LH9034993
LH9034994
LH9034995
LH9035010
LH9035016
LH9035045
LH9035062
LH9035067
LH9035068
LH9035086
LH9035099
LH9035105
LH9035125
LH9035134
LH9035140
LH9035141
LH9035147
LH9035179
LH9035187
LH9035188
LH9035189
LH9035190
LH9035193
LH9035201
LH9035217
LH9035229
LH9035237
LH9035329
LH9035343
LH9035346
LH9035375
LH9035392
LH9035397
LH9035412
LH9035557
LH9035558
LH9035559
LH9035566
LH9035567
LH9035568
LH9035569
LH9035570
LH9035571
LH9035572
LH9035573
LH9035654
LH9035655
LH9035656
LH9035657
LH9035658
LH9035660
LH9035661
LH9035662
LH9035663
LH9035664
LH9035665
LH9035666
LH9035667
LH9035668
LH9035669
LH9035670
LH9035671
LH9035672
LH9035673
LH9035674
LH9035675
LH9035676
LH9035677
LH9035678
LH9035679
LH9035680
LH9035681
LH9035682
LH9035683
LH9035684
LH9035685
LH9035686
LH9035714
LH9035728
LH9035737
LH9035746
LH9035747
LH9035748
LH9035749
LH9035750
LH9035759
LH9035766
LH9035800
LH9035813
LH9035814
LH9035815
LH9035816
LH9035817
LH9035818
LH9035841
LH9035851
LH9035891
LH9035894
LH9035895
LH9035908
LH9035916
LH9035917
LH9035930
LH9035940
LH9035973
LH9035984
LH9035988
LH9036010
LH9036027
LH9036090
LH9036105
LH9036218
LH9036224
LH9036225
LH9036248
LH9036262
LH9036267
[truncated: 234 more rows]

## Sheet: RPY geng
RPY000001
RPY000041
RPY000091
RPY000111
RPY000113
RPY000114
RPY000115
RPY000127
RPY000253
RPY000254
RPY000255
RPY000256
RPY000257
RPY000258
RPY000259
RPY000260
RPY000277
RPY000283
RPY000299
RPY000304
RPY000367
RPY000391
RPY000392
RPY000402
RPY000413
RPY000496
RPY000506
RPY000579
RPY000599
RPY000691
RPY000885
RPY000926
RPY000970
RPY000976
RPY001054
RPY001070
RPY001197
RPY001372
RPY001373
RPY001411
RPY001522
RPY001528
RPY001529
RPY001567
RPY001570
RPY001634
RPY001646
RPY001768
RPY001866
RPY001867
RPY001868
RPY001869
RPY001870
RPY001871
RPY001872
RPY001873
RPY001874
RPY001880
RPY001916
RPY001941
RPY002112
RPY002118
RPY002140
RPY002149
RPY002176
RPY002209
RPY002233
RPY002249
RPY002250
RPY002278
RPY002291
RPY002295
RPY002306
RPY002329
RPY002332
RPY002395
RPY002490
RPY002519
RPY002780
RPY002781
RPY002924
RPY002938
RPY002939
RPY003123
RPY003125
RPY003127
RPY003213
RPY003393
RPY003430
RPY003654
RPY003795
RPY003819
RPY003820
RPY003821
RPY003858
RPY003859
RPY003860
RPY003861
RPY003862
RPY003863
RPY003864
RPY003865
RPY003866
RPY003867
RPY003873
RPY003993
RPY004071
RPY004242
RPY004262
RPY004302
RPY004440
RPY004452
RPY004454
RPY004457
RPY004501
RPY004669
RPY004738
RPY004793
RPY004796
RPY004811
RPY004830
RPY005266
RPY005296
RPY005325
RPY005326
RPY005368
RPY005578
RPY005579
RPY005598
RPY005607
RPY005640
RPY005722
RPY005833
RPY005902
RPY005907
RPY005929
RPY005975
RPY006000
RPY006027
RPY006099
RPY006118
RPY006275
RPY006291
RPY006292
RPY006336
RPY006496
RPY006497
RPY006498
RPY006499
RPY006500
RPY006501
RPY006502
RPY006626
RPY006635
RPY006647
RPY006775
RPY006792
RPY007169
RPY007421
RPY007460
RPY007461
RPY007463
RPY007464
RPY007516
RPY007570
RPY007581
RPY007585
RPY007676
RPY007871
RPY007879
RPY007934
RPY007945
RPY007998
RPY008003
RPY008005
RPY008014
RPY008044
RPY008274
RPY008307
RPY008557
RPY008613
RPY008828
RPY008835
RPY008912
RPY008963
RPY009042
RPY009059
RPY009070
RPY009071
RPY009169
RPY009197
RPY009230
RPY009246
RPY009504
RPY009515
RPY009550
RPY009560
RPY009587
RPY009696
RPY009712
RPY009904
RPY009998
RPY010169
RPY010275
RPY010761
RPY010762
RPY010910
RPY011055
RPY011056
RPY011178
RPY011271
RPY011355
RPY011425
RPY011444
RPY011564
RPY011568
RPY011594
RPY011602
RPY011623
RPY011662
RPY011693
RPY011703
RPY011919
RPY011920
RPY011921
RPY011922
RPY011923
RPY011924
RPY011925
RPY011926
RPY011927
RPY011928
RPY011929
RPY011930
RPY011931
RPY011932
RPY011933
RPY011989
RPY012003
RPY012022
RPY012123
RPY012128
RPY012167
RPY012258
RPY012307
RPY012312
RPY012353
RPY012366
RPY012409
RPY012634
RPY012661
RPY012667
RPY012688
RPY012701
RPY012702
RPY012710
RPY012713
RPY012731
RPY012802
RPY013033
RPY013335
RPY013506
RPY013794
RPY013795
RPY013796
RPY013797
RPY013798
RPY013799
RPY013806
RPY013937
RPY013966
RPY014092
RPY014093
RPY014094
RPY014095
RPY014096
RPY014097
RPY014098
RPY014099
RPY014100
RPY014101
RPY014102
RPY014103
RPY014104
RPY014105
RPY014106
RPY014107
RPY014108
RPY014109
RPY014110
RPY014111
RPY014112
RPY014113
RPY014114
RPY014115
RPY014116
RPY014117
RPY014118
RPY014119
RPY014120
RPY014121
RPY014122
RPY014123
RPY014124
RPY014125
RPY014126
RPY014127
RPY014128
RPY014129
RPY014130
RPY014131
RPY014132
RPY014145
RPY014146
RPY014147
RPY014171
RPY014185
RPY014211
RPY014230
RPY014233
RPY014234
RPY014235
RPY014236
RPY014237
RPY014238
RPY014239
RPY014255
RPY014256
RPY014257
RPY014258
RPY014259
RPY014260
RPY014261
RPY014262
RPY014263
RPY014286
RPY014293
RPY014357
RPY014373
RPY014375
RPY014376
RPY014380
RPY014381
RPY014382
RPY014422
RPY014427
RPY014448
RPY014507
RPY014551
RPY014573
RPY014574
RPY014575
RPY014594
RPY014619
RPY014620
RPY014629
RPY014642
RPY014646
RPY014647
RPY014661
RPY014668
RPY014669
RPY014670
RPY014671
RPY014672
RPY014673
RPY014674
RPY014675
RPY014676
RPY014677
RPY014678
RPY014679
RPY014680
RPY014681
RPY014682
RPY014683
RPY014684
RPY014685
RPY014686
RPY014687
RPY014688
RPY014689
RPY014690
RPY014691
RPY014692
RPY014693
RPY014694
RPY014695
RPY014696
RPY014697
RPY014698
RPY014699
RPY014700
RPY014701
RPY014702
RPY014703
RPY014728
RPY014729
RPY014730
RPY014731
RPY014735
RPY014736
RPY014737
RPY014738
RPY014739
RPY014740
RPY014741
RPY014742
RPY014743
RPY014755
RPY014784
RPY014793
RPY014875
RPY014892
RPY014915
RPY014922
RPY014933
RPY014938
RPY014939
RPY014940
RPY014941
RPY014942
RPY014956
RPY014957
RPY014958
RPY014959
RPY014960
RPY014961
RPY014962
RPY014963
RPY014964
RPY014965
RPY014966
RPY014967
RPY014968
RPY014969
RPY014970
RPY014971
RPY014972
RPY014973
RPY014974
RPY014975
RPY014976
RPY014977
RPY014980
RPY014981
RPY014982
RPY014983
RPY015003
RPY015004
RPY015005
RPY015006
RPY015007
RPY015008
RPY015088
RPY015102
RPY015109
RPY015110
RPY015111
RPY015112
RPY015154
RPY015155
RPY015156
RPY015157
RPY015158
RPY015159
RPY015160
RPY015161
RPY015162
RPY015163
RPY015166
RPY015167
RPY015186
RPY015189
RPY015192
RPY015240
RPY015246
RPY015360
RPY015436
RPY015471
RPY015484
RPY015496
RPY015497
RPY015498
RPY015499
RPY015511
RPY015524
RPY015525
RPY015526
RPY015527
RPY015528
RPY015529
RPY015530
RPY015531
RPY015532
RPY015533
RPY015534
RPY015535
RPY015536
RPY015537
RPY015538
RPY015539
RPY015540
RPY015541
RPY015542
RPY015608
RPY015711
RPY015857
RPY015870
RPY015923
RPY015973
RPY016550
RPY016577
RPY016578
RPY016579
RPY016580
RPY016604
RPY016681
RPY016682
RPY016845
RPY016930
RPY016984
RPY016998
RPY017062
RPY017131
RPY017338
RPY017339
RPY017473
RPY017509
RPY017510
RPY017511
RPY017713
RPY017714
RPY017715
RPY017736
RPY017858
RPY017980
RPY018058
RPY018059
RPY018060
RPY018063
RPY018064
RPY018065
RPY018066
RPY018067
RPY018068
RPY018147
RPY018176
RPY018190
RPY018192
RPY018300
RPY018325
RPY018326
RPY018413
RPY018544
RPY018545
RPY018546
RPY018547
RPY018548
RPY018594
RPY018595
RPY018596
RPY018597
RPY018598
RPY018599
RPY018600
RPY018601
RPY018602
RPY018603
RPY018604
RPY018605
RPY018606
RPY018607
RPY018621
RPY018622
RPY018623
RPY018624
RPY018625
RPY018626
RPY018671
RPY018672
RPY018753
RPY018846
RPY018856
RPY018864
RPY018900
RPY018923
RPY019021
RPY019268
RPY019536
RPY019567
RPY019682
RPY019930
RPY019992
RPY020001
RPY020066
RPY020193
RPY020268
RPY020269
RPY020313
RPY020318
RPY020407
RPY020486
RPY020699
RPY020987
RPY020991
RPY021013
RPY021088
RPY021089
RPY021142
RPY021143
RPY021144
RPY021145
RPY021228
RPY021274
RPY021400
RPY021595
RPY021602
RPY021697
RPY021709
RPY021788
RPY021830
RPY021874
RPY021930
RPY021940
RPY021947
RPY022137
RPY022138
RPY022139
RPY022140
RPY022141
RPY022142
RPY022143
RPY022144
RPY022145
RPY022146
RPY022147
RPY022148
RPY022149
RPY022150
RPY022151
RPY022152
RPY022153
RPY022154
RPY022155
RPY022156
RPY022157
RPY022158
RPY022159
RPY022160
RPY022161
RPY022162
RPY022163
RPY022164
RPY022165
RPY022166
RPY022167
RPY022168
RPY022169
RPY022170
RPY022171
RPY022172
RPY022173
RPY022174
RPY022175
RPY022176
RPY022177
RPY022178
RPY022179
RPY022180
RPY022181
RPY022182
RPY022183
RPY022184
RPY022185
RPY022186
RPY022187
RPY022188
RPY022189
RPY022190
RPY022191
RPY022192
RPY022193
RPY022194
RPY022195
RPY022196
RPY022197
RPY022198
RPY022199
RPY022200
RPY022201
RPY022202
RPY022203
RPY022204
RPY022205
RPY022206
RPY022207
RPY022208
RPY022209
RPY022210
RPY022211
RPY022212
RPY022213
RPY022214
RPY022215
RPY022216
RPY022217
RPY022218
RPY022219
RPY022220
RPY022221
RPY022222
RPY022223
RPY022224
RPY022225
RPY022226
RPY022227
RPY022228
RPY022229
RPY022230
RPY022231
RPY022232
RPY022233
RPY022234
RPY022235
RPY022236
RPY022237
RPY022238
RPY022239
RPY022240
RPY022241
RPY022242
RPY022243
RPY022244
RPY022245
RPY022246
RPY022247
RPY022248
RPY022249
RPY022250
RPY022251
RPY022252
RPY022253
RPY022254
RPY022255
RPY022256
RPY022257
RPY022258
RPY022259
RPY022260
RPY022261
RPY022262
RPY022263
RPY022264
RPY022265
RPY022266
RPY022267
RPY022268
RPY022269
RPY022270
RPY022271
RPY022272
RPY022273
RPY022274
RPY022275
RPY022276
RPY022277
RPY022278
RPY022279
RPY022280
RPY022281
RPY022282
RPY022283
RPY022284
RPY022285
RPY022286
RPY022287
RPY022288
RPY022289
RPY022290
RPY022291
RPY022292
RPY022293
RPY022294
RPY022295
RPY022296
RPY022297
RPY022298
RPY022299
RPY022300
RPY022301
RPY022302
RPY022303
RPY022304
RPY022305
RPY022306
RPY022307
RPY022308
RPY022309
RPY022310
RPY022311
RPY022312
RPY022313
RPY022314
RPY022315
RPY022316
RPY022317
RPY022318
RPY022319
RPY022320
RPY022321
RPY022322
RPY022323
RPY022324
RPY022325
RPY022326
RPY022327
RPY022328
RPY022329
RPY022330
RPY022331
RPY022332
RPY022333
RPY022334
RPY022335
RPY022336
RPY022337
RPY022338
RPY022339
RPY022340
RPY022341
RPY022342
RPY022343
RPY022344
RPY022345
RPY022346
RPY022347
RPY022348
RPY022349
RPY022350
RPY022351
RPY022352
RPY022353
RPY022354
RPY022355
RPY022356
RPY022357
RPY022358
RPY022359
RPY022360
RPY022361
RPY022362
RPY022363
RPY022364
RPY022365
RPY022366
RPY022367
RPY022368
RPY022369
RPY022370
RPY022371
RPY022372
RPY022373
RPY022374
RPY022375
RPY022376
RPY022377
RPY022378
RPY022379
RPY022380
RPY022381
RPY022382
RPY022383
RPY022384
RPY022385
RPY022386
RPY022387
RPY022388
RPY022389
RPY022390
RPY022391
RPY022392
RPY022393
RPY022394
RPY022395
RPY022396
RPY022397
RPY022398
RPY022399
RPY022400
RPY022401
RPY022402
RPY022403
RPY022404
RPY022405
RPY022406
RPY022407
RPY022408
RPY022409
RPY022410
RPY022411
RPY022412
RPY022413
RPY022414
RPY022415
RPY022416
RPY022417
RPY022418
RPY022419
RPY022420
RPY022421
RPY022422
RPY022423
RPY022424
RPY022425
RPY022426
RPY022427
RPY022428
RPY022429
RPY022430
RPY022431
RPY022432
RPY022433
RPY022434
RPY022435
RPY022436
RPY022437
RPY022438
RPY022439
RPY022440
RPY022441
RPY022442
RPY022443
RPY022444
RPY022445
RPY022446
RPY022447
RPY022448
RPY022449
RPY022450
RPY022451
RPY022452
RPY022453
RPY022454
RPY022455
RPY022456
RPY022457
RPY022458
RPY022459
RPY022460
RPY022461
RPY022462
RPY022463
RPY022464
RPY022465
RPY022466
RPY022467
RPY022468
RPY022469
RPY022470
RPY022471
RPY022472
RPY022473
RPY022474
RPY022475
RPY022476
RPY022477
RPY022478
RPY022479
RPY022480
RPY022481
RPY022482
RPY022483
RPY022484
RPY022485
RPY022514
RPY022515
RPY022517
RPY022518
RPY022519
RPY022520
RPY022521
RPY022522
RPY022523
RPY022524
RPY022525
RPY022526
RPY022527
RPY022552
RPY022553
RPY022554
RPY022567
RPY022673
RPY022799
RPY022823
RPY022824
RPY022825
RPY022889
RPY022944
RPY023004
RPY023029
RPY023030
RPY023031
RPY023032
RPY023033
RPY023034
RPY023035
RPY023036
RPY023037
RPY023102
RPY023147
RPY023154
RPY023158
RPY023309
RPY023311
RPY023473
RPY023514
RPY023569
RPY023653
RPY023693
RPY023749
RPY023750
RPY023751
RPY023752
RPY023753
RPY023754
RPY023755
RPY023756
RPY023757
RPY023765
RPY023769
RPY024075
RPY024190
RPY024329
RPY024411
RPY024453
RPY024527
RPY024528
RPY024665
RPY025301
RPY025321
RPY025350
RPY025364
RPY025365
RPY025366
RPY025367
RPY025368
RPY025369
RPY025370
RPY025371
RPY025398
RPY025409
RPY025410
RPY025411
RPY025412
RPY025413
RPY025414
RPY025415
RPY025416
RPY025417
RPY025418
RPY025419
RPY025430
RPY025468
RPY025499
RPY025648
RPY026007
RPY026008
RPY026009
RPY026047
RPY026291
RPY026336
RPY026374
RPY026378
RPY026627
RPY026642
RPY026695
RPY026697
RPY026728
RPY027000
RPY027104
RPY027125
RPY027141
RPY027164
RPY027194
RPY027195
RPY027233
RPY027234
RPY027235
RPY027236
RPY027241
RPY027273
RPY027330
RPY027368
RPY027411
RPY027417
RPY027418
RPY027419
RPY027420
RPY027421
RPY027422
RPY027423
RPY027424
RPY027446
RPY027460
RPY027493
RPY027503
RPY027554
RPY027564
RPY027596
RPY027597
RPY027598
RPY027600
RPY027601
RPY027602
RPY027603
RPY027644
RPY027645
RPY027757
RPY027759
RPY027827
RPY027832
RPY027887
RPY027889
RPY027966
RPY028017
RPY028038
RPY028118
RPY028121
RPY028153
RPY028193
RPY028377
RPY028403
RPY028404
RPY028405
RPY028406
RPY028471
RPY028551
RPY028569
RPY028588
RPY028593
RPY028628
RPY028687
RPY028745
RPY028756
RPY028759
RPY028770
RPY029053
RPY029121
RPY029155
RPY029167
RPY029370
RPY029410
RPY029550
RPY029570
RPY029571
RPY029572
RPY029636
RPY029665
RPY029668
RPY029715
RPY029731
RPY029732
RPY029733
RPY029734
RPY029735
RPY029750
RPY029788
RPY029789
RPY029891
RPY029897
RPY029910
RPY029925
RPY030107
RPY030110
RPY030120
RPY030156
RPY030157
RPY030158
RPY030159
RPY030211
RPY030244
RPY030293
RPY030370
RPY030404
RPY030629
RPY030674
RPY030688
RPY030691
RPY030796
RPY030932
RPY031254
RPY031305
RPY031325
RPY031327
RPY031331
RPY031343
RPY031389
RPY031399
RPY031526
RPY031528
RPY031572
RPY031607
RPY031678
RPY031786
RPY031836
RPY031865
RPY031943
RPY031961
RPY031963
RPY031964
RPY032004
RPY032042
RPY032047
RPY032072
RPY032111
RPY032112
RPY032113
RPY032115
RPY032116
RPY032117
RPY032120
RPY032126
RPY032173
RPY032186
RPY032191
RPY032197
RPY032218
RPY032295
RPY032303
RPY032304
RPY032305
RPY032332
RPY032360
RPY032381
RPY032409
RPY032420
RPY032421
RPY032422
RPY032423
RPY032424
RPY032425
RPY032426
RPY032427
RPY032428
RPY032429
RPY032430
RPY032431
RPY032432
RPY032433
RPY032434
RPY032435
RPY032436
RPY032437
RPY032438
RPY032439
RPY032440
RPY032443
RPY032477
RPY032593
RPY032681
RPY032769
RPY032771
RPY032778
RPY032783
RPY032784
RPY032791
RPY032837
RPY032850
RPY032992
RPY032993
RPY032996
RPY032998
RPY032999
RPY033007
RPY033015
RPY033155
RPY033156
RPY033206
RPY033341
RPY033350
RPY033453
RPY033500
RPY033586
RPY033587
RPY033588
RPY033589
RPY033600
RPY033601
RPY033673
RPY033705
RPY033817
RPY033834
RPY034071
RPY034091
RPY034164
RPY034176
RPY034193
RPY034373
RPY034436
RPY034440
RPY034443
RPY034517
RPY034544
RPY034560
RPY034561
RPY034567
RPY034568
RPY034569
RPY034570
RPY034571
RPY034586
RPY034587
RPY034685
RPY034694
RPY034708
RPY034774
RPY034780
RPY034781
RPY034782
RPY034787
RPY034788
RPY034830
RPY034925
RPY034973
RPY035014
RPY035022
RPY035087
RPY035088
RPY035089
RPY035090
RPY035096
RPY035097
RPY035098
RPY035099
RPY035100
RPY035101
RPY035102
RPY035103
RPY035105
RPY035161
RPY035162
RPY035163
RPY035164
RPY035165
RPY035178
RPY035179
RPY035180
RPY035181
RPY035182
RPY035183
RPY035184
RPY035185
RPY035207
RPY035208
RPY035209
RPY035232
RPY035305
RPY035306
RPY035307
RPY035308
RPY035309
RPY035310
RPY035316
RPY035404
RPY035419
RPY035424
RPY035444
RPY035508
RPY035536
RPY035538
RPY035552
RPY035576
RPY035602
RPY035688
RPY035711
RPY035715
RPY035716
RPY035749
RPY035803
RPY035821
RPY035904
RPY035913
RPY035996
RPY036004
RPY036062
RPY036072
RPY036114
RPY036115
RPY036139
RPY036151
RPY036163
RPY036188
RPY036192
RPY036201
RPY036231
RPY036259
RPY036263
RPY036264
RPY036276
RPY036447
RPY036448
RPY036449
RPY036450
RPY036451
RPY036452
RPY036453
RPY036454
RPY036455
RPY036456
RPY036457
RPY036458
RPY036459
RPY036460
RPY036461
RPY036462
RPY036463
RPY036464
RPY036465
RPY036466
RPY036467
RPY036468
RPY036469
RPY036470
RPY036471
RPY036472
RPY036473
RPY036474
RPY036475
RPY036476
RPY036477
RPY036478
RPY036479
RPY036480
RPY036481
RPY036482
RPY036483
RPY036484
RPY036485
RPY036486
RPY036487
RPY036488
RPY036489
RPY036490
RPY036491
RPY036492
RPY036493
RPY036494
RPY036495
RPY036496
RPY036497
RPY036498
RPY036499
RPY036500
RPY036504
RPY036595
RPY036684
RPY036702
RPY036724
RPY036904
RPY036906
RPY036927
RPY037033
RPY037041
RPY037075
RPY037233
RPY037240
RPY037251
RPY037259
RPY037322
RPY037325
RPY037353
RPY037354
RPY037355
RPY037356
RPY037414
RPY037415
RPY037424
RPY037425
RPY037426
RPY037434
RPY037439
RPY037440
RPY037441
RPY037532
RPY037595
RPY037612
RPY037654
RPY037655
RPY037656
RPY037657
RPY037658
RPY037659
RPY037660
RPY037661
RPY037662
RPY037663
RPY037664
RPY037665
RPY037666
RPY037667
RPY037668
RPY037669
RPY037670
RPY037671
RPY037679
RPY037680
RPY037681
RPY037682
RPY037693
RPY037702
RPY037757
RPY037766
RPY037777
RPY037781
RPY037798
RPY037818
RPY037838
RPY037952
RPY037955
RPY037956
RPY037965
RPY037966
RPY037975
RPY038187
RPY038199
RPY038236
RPY038285
RPY038377
RPY038378
RPY038403
RPY038439
RPY038553
RPY038635
RPY038636
RPY038637
RPY038638
RPY038639
RPY038640
RPY038641
RPY038642
RPY038643
RPY038644
RPY038721
