# Supplementary material for: De novo assembly of two chromosome-level rice genomes and bin-based QTL mapping reveal genetic diversity of grain weight trait in rice
Source: Front Plant Sci. 2022 Aug 22;13:995634. doi: 10.3389/fpls.2022.995634 (PMC9443666; doi:10.3389/fpls.2022.995634)
Supplement: Supplementary Table 9 — The KGW of the RIL population, RPY geng, and Luohui 9. [file Table_9.XLSX]

## Sheet: Sheet1
		Parents		RIL population
Year	Site	RPY geng	Luohui9	Mean	Maximum	Minimum	StdError	Kurtosis	Skewness	CV（%）
2019	Hannan	30.74g	31.66g	28.24g	43.28g	18.63g	4.03	0.6	0.52	14.27
2019	Lingshui	31.93g	31.72g	26.84g	37.56g	14.33g	3.32	0.62	0.25	12.37
2018	Ezhou	29.78g	30.41g	25.87g	34.91g	19.65g	3.08	-0.15	0.34	11.91
2017	Ezhou	28.90g	28.00g	24.36g	33.21g	16.30g	2.97	-0.12	0.17	12.2
