# Supplementary material for: De novo assembly of two chromosome-level rice genomes and bin-based QTL mapping reveal genetic diversity of grain weight trait in rice
Source: Front Plant Sci. 2022 Aug 22;13:995634. doi: 10.3389/fpls.2022.995634 (PMC9443666; doi:10.3389/fpls.2022.995634)
Supplement: Supplementary Table 10 — The Meta-QTLs of KGW. [file Table_10.XLSX]

## Sheet: Sheet1
Meta-QTLs	Chromosome	Start position	End position
MQTL-GW1	Chr01	5.05	6.58
MQTL-GW2	Chr01	24.26	25.07
MQTL-GW3	Chr01	30.92	31.5
MQTL-GW4	Chr01	35.25	37.01
MQTL-GW5	Chr01	42.07	43.17
MQTL-GW6	Chr02	9.56	11.75
MQTL-GW7	Chr02	26.44	27.6
MQTL-GW8	Chr02	28.41	29.7
MQTL-GW9	Chr02	32.48	32.83
MQTL-GW10	Chr03	9.49	11.3
MQTL-GW11	Chr03	14.98	15.47
MQTL-GW12	Chr03	22.98	23.82
MQTL-GW13	Chr03	30.1	30.38
MQTL-GW14	Chr04	15.74	18.44
MQTL-GW15	Chr04	23.43	24.49
MQTL-GW16	Chr04	29.15	30.17
MQTL-GW17	Chr05	0.94	1.29
MQTL-GW18	Chr05	3.24	4.26
MQTL-GW19	Chr05	14.54	16.95
MQTL-GW20	Chr05	20.24	21.13
MQTL-GW21	Chr05	23.48	25.2
MQTL-GW22	Chr06	10.46	11.06
MQTL-GW23	Chr07	2.21	2.56
MQTL-GW24	Chr07	16.96	20.16
MQTL-GW25	Chr08	5.8	8.15
MQTL-GW26	Chr08	18.25	19.83
MQTL-GW27	Chr09	9.63	12.28
MQTL-GW28	Chr09	13.62	14.68
MQTL-GW29	Chr10	15.6	16.69
MQTL-GW30	Chr10	19.93	20.94
MQTL-GW31	Chr11	2.4	3.85
MQTL-GW32	Chr11	5.37	8.1
MQTL-GW33	Chr11	16.04	16.57
MQTL-GW34	Chr12	21.74	22.45
qKGW-2.1	Chr02	22.53	29.98
qKGW-3.1	Chr03	8.17	10.76
qKGW-3.2	Chr03	8.17	11.05
qKGW-5.1	Chr05	2.49	5.09
qKGW-5.2	Chr05	3.54	4.42
qKGW-6.1	Chr06	2.22	2.58
qKGW-8.1	Chr08	41.59	48.33
qKGW-10.1	Chr10	13.31	19.47
OsPPKL2	Chr05	2.56	2.57
SRS3	Chr05	3.2	3.21
GS5	Chr05	3.43	3.44
pls2	Chr03	8.73	8.74
SRL2	Chr03	10.97	10.98
OsVEP3	Chr02	25.89	25.9
OsMAS6	Chr02	27.87	27.88
OsGRF4	Chr02	28.86	28.87
Brd2	Chr10	13.35	13.36
FLO7	Chr10	17.11	17.12
