# Supplementary material for: De novo assembly of two chromosome-level rice genomes and bin-based QTL mapping reveal genetic diversity of grain weight trait in rice
Source: Front Plant Sci. 2022 Aug 22;13:995634. doi: 10.3389/fpls.2022.995634 (PMC9443666; doi:10.3389/fpls.2022.995634)
Supplement: Supplementary Table 11 — The known genes of KGW. [file Table_11.XLSX]

## Sheet: Sheet1
Known Genes	Genes IDs
PHS9; OsGRX3	LOC_Os01g13950
SPL33	LOC_Os01g02720
D2; CYP90D2; smg11	LOC_Os01g10040
OFP1	LOC_Os01g12690
OsSar1c	LOC_Os01g15010
RDD1; OsDof-2; OsDof2	LOC_Os01g15900
OsPIL15	LOC_Os01g18290
OsSar1a	LOC_Os01g23620
OsNF-YC10; OsHAP5I	LOC_Os01g24460
OsOFP2	LOC_Os01g43610
OsAGPL2; OsAPL2; shr1; GIF2	LOC_Os01g44220
SGD2	LOC_Os01g45570
OsPUP4; BG3	LOC_Os01g48800
OsPL3	LOC_Os01g56780
RGG2	LOC_Os02g04520
LRK1; qGY2-1	LOC_Os02g05980
OsMADS29	LOC_Os02g07430
OsBT1	LOC_Os02g10800
FUWA	LOC_Os02g13950
OsGSK3	LOC_Os02g14130
GW2	LOC_Os02g14720
LG1; OsUBP15	LOC_Os02g14730
LARGE1; OML4	LOC_Os02g31290
OsVPE3	LOC_Os02g43010
OsMADS6; MFO1; AFG1	LOC_Os02g45770
OsGRF4; GS2; GL2; PT2; LGS1; GLW2	LOC_Os02g47280
OsNF-YB1; OsHAP3K; OsEnS-41	LOC_Os02g49410
PGL2	LOC_Os02g51320
KRP1	LOC_Os02g52480
qTGW2; OsCNR1	LOC_Os02g52550
OsMKK4; SMG1	LOC_Os02g54600
TH1; BSG1; BLS1; AFD1; BH1	LOC_Os02g56610
TAD1; TE; OsCCS52A	LOC_Os03g03150
OsCDPK1; OsCPK11; OsCDPK13; OsCPK7	LOC_Os03g03660
OsMCA1; PAD	LOC_Os03g06120
flo10	LOC_Os03g07220
BG1	LOC_Os03g07920
OsLG3; OsERF62; OsRAF	LOC_Os03g08470
GOT1B; glup2; gpa4	LOC_Os03g11100
TUD1	LOC_Os03g13010
pls2
SRL2
OsLTPL36	LOC_Os03g25350
GL3.2	LOC_Os03g30420
GL3.1; qGL3-1; qGL3; OsPPKL1	LOC_Os03g44500
OsUCL8	LOC_Os03g50140
GF14f; 14-3-3	LOC_Os03g50290
GIF1	LOC_Os03g52320
GSA1; UGT83A1	LOC_Os03g55040
OsPho1	LOC_Os03g55090
qTGW3; qGL6; OsSK41; OsGSK5; qGL3.3	LOC_Os03g62500
OsMED15a	LOC_Os04g03860
OsETR2	LOC_Os04g08740
An-1	LOC_Os04g28280
OsACOT	LOC_Os04g35590
NSG1; LRG1	LOC_Os04g36650
OsALDH10A5; OsBADH1	LOC_Os04g39020
d11; CYP724B1; CPB1; sg4; cl4; NBG4; GNS4	LOC_Os04g39430
OsWRKY36; sgsd3	LOC_Os04g46060
SMG2; OsMKKK10	LOC_Os04g47240
GSD1; gsd1-D	LOC_Os04g52920
flo2	LOC_Os04g55230
SH4	LOC_Os04g57530
OsPAO5	LOC_Os04g57560
GIC	LOC_Os04g57920
OsPK3	LOC_Os04g58110
LOC_Os05g01790	LOC_Os05g01790
OsMKP1; GSN1	LOC_Os05g02500
APG	LOC_Os05g04740
OsPPKL2	LOC_Os05g05240
SRS3; OsKinesin-13A; sar1	LOC_Os05g06280
GS5	LOC_Os05g06660
gw5	LOC_Os05g09520
qSW5	LOC_Os05g09520
GSE5;GW5	LOC_Os05g09520
OsDER1	LOC_Os05g09550
JMJ703	LOC_Os05g10770
OsGSK2	LOC_Os05g11730
OsABC1-7; OsAGSW1	LOC_Os05g25840
OsOFP19	LOC_Os05g25910
OsNAC024	LOC_Os05g34310
OsLAC	LOC_Os05g38420
OsZIP9	LOC_Os05g39540
OsSec18	LOC_Os05g44310
MHZ3	LOC_Os06g02480
DLT; OsGRAS-32;D62; GS6; SMOS2	LOC_Os06g03710
OsACS6; SSG6	LOC_Os06g03990
OsMAPK6; OsMPK6; OsSIPK; DSG1; OsMPK1	LOC_Os06g06090
OsERECTA; OsER1	LOC_Os06g10230
PFPβ	LOC_Os06g13810
OsGSR1; GW6; OsGASR7	LOC_Os06g15620
OsNF-YB9; OsHAP3D	LOC_Os06g17480
TGW6	LOC_Os06g41850
GW6a; OsglHAT1	LOC_Os06g44100
GL6; SG6	LOC_Os06g45540
MHZ7; OsEIN2	LOC_Os07g06130
OsPK2; PKpα1	LOC_Os07g08340
RAG2	LOC_Os07g11380
OsSNB; SSH1; OsAE115	LOC_Os07g13170
OsBZR1	LOC_Os07g39220
OsGASR9	LOC_Os07g40240
GL7; GW7	LOC_Os07g41200
GL7NR	LOC_Os07g41210
GE; CYP78A13; BG2	LOC_Os07g41240
OsIQD14	LOC_Os08g02250
SGL1	LOC_Os08g36950
OsCEP6.1	LOC_Os08g37070
OsSPL14; IPA1;WFP	LOC_Os08g39890
qGW8;OsSPL16	LOC_Os08g41490
WTG1; OsOTUB1	LOC_Os08g42540
SLG	LOC_Os08g44840
SG1	LOC_Os09g28520
OsSCP46	LOC_Os10g01134
OsPCR1	LOC_Os10g02300
OsGBP3	LOC_Os10g02584
OsNF-YC12; OsNF-YC11; OsHAP5L	LOC_Os10g11580
Brd2; lhdd10; LTBSG1	LOC_Os10g25780
FLO7	LOC_Os10g32680
CycT1;3	LOC_Os11g05850
OsNAC025; ONAC025; SS1	LOC_Os11g31330
OsChz1	LOC_Os11g34190
OsGIF1	LOC_Os11g40100
OsPK4	LOC_Os12g05110
OsSar1b	LOC_Os12g37360
SLG1; RCTU2	LOC_Os12g39840
OsPPKL3	LOC_Os12g42310
