# Supplementary material for: De novo assembly of two chromosome-level rice genomes and bin-based QTL mapping reveal genetic diversity of grain weight trait in rice
Source: Front Plant Sci. 2022 Aug 22;13:995634. doi: 10.3389/fpls.2022.995634 (PMC9443666; doi:10.3389/fpls.2022.995634)
Supplement: Supplementary Table 13 — The heterosis-related QTLs of KGW. [file Table_13.XLSX]

## Sheet: Sheet1
Heterosis-related QTLs	Population	Chr	Peakmarker	1.5-LOD left/right marker	LinkagePosition(cM)	Interval size(cM)	Genome position(bp)	Interval Genome position(Mb)	LOD	Additive effects	Phenotypic variation(%)
qMH-KGW-1-1	YTATCF1	1	Block19588	Block19427-	120.005	2.06	31135003-	1.606	2.796	-0.017	4.62
				Block20790			32740911
qMH-KGW-6-1	YTATCF1	6	Block152714	Block152566-	79.552	11.032	4658930-	0.987	2.83	-0.015	4.68
				Block152790			5646608
qLH-KGW-4-1	YTATCF1	4	Block129308	Block129297-	43.909	1.111	16339139-	0.229	3.733	-0.019	6.12
				Block129387			16568408
qLH-KGW-5-1	YTATCF1	5	Block141306	Block140774-	8.962	2.06	2711685-	1.024	5.115	-0.032	8.3
				Block141391			3736084
qLH-KGW-8-1	YTATCF1	8	Block174170	Block173675-	13.791	1.115	2974797-	1.686	4.004	0.022	6.55
				Block175099			4660947
qTH-KGW-1-1	YTATCF1	1	Block19765	Block19427-	120.005	2.06	31703945-	1.037	2.939	-0.022	4.85
				Block20790			32740911
qTH-KGW-3-1	YTATCF1	3	Block105168	Block104764-	61.226	1.75	11257519-	0.385	4.172	0.042	6.82
				Block105172			11642035
qLH-KGW-5-2	Z7ATCF1	5	Block141306	Block141063-	9.147	0.554	3218643-	0.343	7.212	-0.089	11.49
				Block141339			3561430
